# Supplementary material for: Motion-based video monitoring for early detection of livestock diseases: The case of African swine fever
Source: PLoS One. 2017 Sep 6;12(9):e0183793. doi: 10.1371/journal.pone.0183793 (PMC5587303; doi:10.1371/journal.pone.0183793)
Supplement: S1 File — Files containing raw data, main processed data and main scripts in Matlab. (ZIP) [file pone.0183793.s001.zip]

Archive with 9 entries (9 files):
- clusters.mat
- dailyMotion.m
- idxG.mat
- plotClusters.m
- plotDailymotion.m
- records.mat
- runs.m
- script.m
- stats.mat
