# Supplementary material for: Motion-based video monitoring for early detection of livestock diseases: The case of African swine fever
Source: PLoS One. 2017 Sep 6;12(9):e0183793. doi: 10.1371/journal.pone.0183793 (PMC5587303; doi:10.1371/journal.pone.0183793)
Supplement: S1 File — Files containing raw data, main processed data and main scripts in Matlab. (ZIP) [file pone.0183793.s001.zip › dailyMotion.m]

dailymotion = zeros(23,4); % 23 days, % of baseline, % of movement, % of human, % total-human

n_ts = size(stats_ts,1);
for i=1:n_ts
    dia = stats_ts(i,7);
    QMr = stats_ts(i,6);
    if idxG(i) == 1 % baseline
        dailymotion(dia,1) = dailymotion(dia,1)+1;
        % dailymotion(dia,4) = dailymotion(dia,4)+QMr;
    elseif idxG(i) == 2 % movement
        dailymotion(dia,2) = dailymotion(dia,2)+1;
        % dailymotion(dia,4) = dailymotion(dia,4)+QMr;
    elseif idxG(i) == 3 % human
        dailymotion(dia,3) = dailymotion(dia,3)+1;
    end
end

plotDailymotion

clear X x
