# Supplementary material for: Motion-based video monitoring for early detection of livestock diseases: The case of African swine fever
Source: PLoS One. 2017 Sep 6;12(9):e0183793. doi: 10.1371/journal.pone.0183793 (PMC5587303; doi:10.1371/journal.pone.0183793)
Supplement: S1 File — Files containing raw data, main processed data and main scripts in Matlab. (ZIP) [file pone.0183793.s001.zip › plotClusters.m]

y = cluster2(:,3:7);
suma = cluster2(:,2);
porc = cluster2(:,8);

G1 = cluster2(:,9) == 1;
G2 = cluster2(:,9) == 2;
G3 = cluster2(:,9) == 3;

G1_tot = sum(porc .* G1);
G2_tot = sum(porc .* G2);
G3_tot = sum(porc .* G3);

disp(['Percentage of G1: ' num2str(G1_tot) ', G2: ' num2str(G2_tot)  ' and G3: ' num2str(G3_tot) ])

hold on
grid on
box on
plot(y(:,1),'.b--');
plot(y(:,2),'.b:');
plot(y(:,3),'.b-');
plot(y(:,4),'.b:');
h = plot(y(:,5),'.b--');
id = 1:32;
set(gca, 'XTick',id) 
xlim([0 33])
xlabel('Cluster Nb.')
ylabel('Motion')
title('Motion clusters')
legend('Min.','Q1', 'Med.','Q3','Max.', 'Location', 'Northwest')
for i1=1:32
    text(i1,y(i1,5)+20000,strcat(num2str(porc(i1),'%0.2f'),'%'),...
               'HorizontalAlignment','center',...
               'VerticalAlignment','bottom',...
               'FontSize',8)
end
