# Supplementary material for: Motion-based video monitoring for early detection of livestock diseases: The case of African swine fever
Source: PLoS One. 2017 Sep 6;12(9):e0183793. doi: 10.1371/journal.pone.0183793 (PMC5587303; doi:10.1371/journal.pone.0183793)
Supplement: S1 File — Files containing raw data, main processed data and main scripts in Matlab. (ZIP) [file pone.0183793.s001.zip › runs.m]

ini = 1;
alfa = 0.05;
tail= 'both'; % right left both

% G1 o baseline motion
 disp('G1) Day - h - p - Z')
for i=11:23
    x = dailymotion(ini:i,1);
    [h,p,stats] = runstest(x,mean(x),'Alpha',alfa,'Method','approximate','Tail', tail);
    disp([num2str(i) ' - ' num2str(h) ' - ' num2str(p) ' - ' num2str(stats.z)])
end

% G2 o animal motion
 disp('G2) Day - h - p - Z')
for i=11:23
    x = dailymotion(ini:i,2);
    [h,p,stats] = runstest(x,mean(x),'Alpha',alfa,'Method','approximate','Tail', tail);
    disp([num2str(i) ' - ' num2str(h) ' - ' num2str(p) ' - ' num2str(stats.z)])
end

clear x h p i
